# Supplementary material for: Predicting Lung Function Using Biomarkers in Alpha-1 Antitrypsin Deficiency
Source: Biomedicines. 2023 Jul 15;11(7):2001. doi: 10.3390/biomedicines11072001 (PMC10377580; doi:10.3390/biomedicines11072001)
Supplement: Supplementary file 1 [file biomedicines-11-02001-s001.zip]

Archive with 1 entries (1 files):
- biomedicines-2475091-supplementary.pdf
